# Supplementary material for: Pleurothallis pembertonii (Orchidaceae, Pleurothallidinae), a new species from northwestern Ecuador in the Tropical Andes Biodiversity Hotspot
Source: PhytoKeys. 2026 Jun 26;276:297–312. doi: 10.3897/phytokeys.276.190930 (PMC13332390; doi:10.3897/phytokeys.276.190930)
Supplement: XML Treatment for Pleurothallis pembertonii [file phytokeys.276.190930-treatment1.xml]

<!DOCTYPE tp:taxon-treatment
  PUBLIC "-//TaxonX//DTD Taxonomic Treatment Publishing DTD v0 20100105//EN" "tax-treatment-NSO.dtd">
<tp:taxon-treatment xmlns:tp="http://www.plazi.org/taxpub"><tp:treatment-meta><kwd-group><label>Taxon classification</label><kwd>
              <named-content content-type="kingdom">Plantae</named-content>
            </kwd><kwd>
              <named-content content-type="order">Asparagales</named-content>
            </kwd><kwd>
              <named-content content-type="family">Orchidaceae</named-content>
            </kwd></kwd-group><mixed-citation publication-type="journal"><person-group><name><surname>Monteros</surname><given-names>Marco F.</given-names></name><name><surname>Holcomb</surname><given-names>Kevin</given-names></name><name><surname>Baquero</surname><given-names>Luis E.</given-names></name><name><surname>Wilson</surname><given-names>Mark</given-names></name></person-group><article-title><italic><tp:taxon-name><tp:taxon-name-part taxon-name-part-type="genus" reg="Pleurothallis">Pleurothallis</tp:taxon-name-part> <tp:taxon-name-part taxon-name-part-type="species" reg="pembertonii">pembertonii</tp:taxon-name-part></tp:taxon-name></italic> (<tp:taxon-name><tp:taxon-name-part taxon-name-part-type="family" reg="Orchidaceae">Orchidaceae</tp:taxon-name-part></tp:taxon-name>, <tp:taxon-name><tp:taxon-name-part taxon-name-part-type="subtribe" reg="Pleurothallidinae">Pleurothallidinae</tp:taxon-name-part></tp:taxon-name>), a new species from northwestern Ecuador in the Tropical Andes Biodiversity Hotspot</article-title><source>PhytoKeys</source><day>26</day><month>06</month><year>2026</year><volume>276</volume><fpage>297</fpage><lpage>312</lpage><pub-id pub-id-type="doi">10.3897/phytokeys.276.190930</pub-id></mixed-citation></tp:treatment-meta><tp:nomenclature><tp:taxon-name><object-id xmlns:xlink="http://www.w3.org/1999/xlink" content-type="arpha" xlink:type="simple">5EB123AB-4D3A-539F-BBE3-ECFAF63CC509</object-id>
                		<tp:taxon-name-part taxon-name-part-type="genus" reg="Pleurothallis">Pleurothallis</tp:taxon-name-part> <tp:taxon-name-part taxon-name-part-type="species" reg="pembertonii">pembertonii</tp:taxon-name-part>
                	
                		<object-id xmlns:xlink="http://www.w3.org/1999/xlink" content-type="ipni" xlink:type="simple">urn:lsid:ipni.org:names:77382069-1</object-id>
                	</tp:taxon-name><tp:taxon-authority>M.F.Monteros &amp; Mark Wilson</tp:taxon-authority><tp:taxon-status xmlns:xlink="http://www.w3.org/1999/xlink" xlink:type="simple">sp. nov.</tp:taxon-status><xref ref-type="fig" rid="F1">Figs 1</xref><xref ref-type="fig" rid="F2">, 2</xref><xref ref-type="fig" rid="F3">, 3</xref><xref ref-type="fig" rid="F5">, 5</xref><xref ref-type="fig" rid="F7">, 7a</xref></tp:nomenclature><tp:treatment-sec sec-type="Holotype"><title>Holotype.</title><p>Ecuador • Carchi, Reserva Dracula , 1965 m, 3 August 2021 (coordinates omitted for conservation reasons; detailed data on the herbarium type specimen). <italic>Marco F. Monteros, MFM 217</italic> (holotype: <named-content xmlns:xlink="http://www.w3.org/1999/xlink" content-type="dwc:collectionCode" xlink:title="Herbario Nacional del Instituto Nacional de Biodiversidad del Ecuador" xlink:href="https://scientific-collections.gbif.org/collection/e3156306-e643-4921-9a52-387e312f5446" xlink:type="simple">QCNE</named-content>!).</p><fig id="F5" position="float" orientation="portrait"><object-id xmlns:xlink="http://www.w3.org/1999/xlink" content-type="doi" xlink:type="simple">10.3897/phytokeys.276.190930.figure5</object-id><object-id xmlns:xlink="http://www.w3.org/1999/xlink" content-type="arpha" xlink:type="simple">16098B12-B153-5103-AC47-D2C00F4966B2</object-id><label>Figure 5.</label><caption><p>Comparison between <italic><tp:taxon-name><tp:taxon-name-part taxon-name-part-type="genus" reg="Pleurothallis">Pleurothallis</tp:taxon-name-part> <tp:taxon-name-part taxon-name-part-type="species" reg="pembertonii">pembertonii</tp:taxon-name-part></tp:taxon-name></italic> M.F.Monteros &amp; Mark Wilson and <italic><tp:taxon-name><tp:taxon-name-part taxon-name-part-type="genus" reg="Pleurothallis">Pleurothallis</tp:taxon-name-part> <tp:taxon-name-part taxon-name-part-type="species" reg="forceps-cancri">forceps-cancri</tp:taxon-name-part></tp:taxon-name></italic> Luer &amp; R.Escobar. <bold>A</bold>. <italic><tp:taxon-name><tp:taxon-name-part taxon-name-part-type="genus" reg="Pleurothallis">P.</tp:taxon-name-part> <tp:taxon-name-part taxon-name-part-type="species" reg="pembertonii">pembertonii</tp:taxon-name-part></tp:taxon-name></italic>. <bold>B</bold>. <italic><tp:taxon-name><tp:taxon-name-part taxon-name-part-type="genus" reg="Pleurothallis">P.</tp:taxon-name-part> <tp:taxon-name-part taxon-name-part-type="species" reg="forceps-cancri">forceps-cancri</tp:taxon-name-part></tp:taxon-name></italic>. <bold>C1</bold>. Lip, frontal view, <italic><tp:taxon-name><tp:taxon-name-part taxon-name-part-type="genus" reg="Pleurothallis">P.</tp:taxon-name-part> <tp:taxon-name-part taxon-name-part-type="species" reg="pembertonii">pembertonii</tp:taxon-name-part></tp:taxon-name></italic>. <bold>C2</bold>. Lip, frontal view, <italic><tp:taxon-name><tp:taxon-name-part taxon-name-part-type="genus" reg="Pleurothallis">P.</tp:taxon-name-part> <tp:taxon-name-part taxon-name-part-type="species" reg="forceps-cancri">forceps-cancri</tp:taxon-name-part></tp:taxon-name></italic>. <bold>D1</bold>. Petal of <italic><tp:taxon-name><tp:taxon-name-part taxon-name-part-type="genus" reg="Pleurothallis">P.</tp:taxon-name-part> <tp:taxon-name-part taxon-name-part-type="species" reg="pembertonii">pembertonii</tp:taxon-name-part></tp:taxon-name></italic>. <bold>D2</bold>. Petal of <italic><tp:taxon-name><tp:taxon-name-part taxon-name-part-type="genus" reg="Pleurothallis">P.</tp:taxon-name-part> <tp:taxon-name-part taxon-name-part-type="species" reg="forceps-cancri">forceps-cancri</tp:taxon-name-part></tp:taxon-name></italic>. Photographs by Marco F. Monteros (<bold>A, C1, D1</bold>) and Dale Borders (<bold>B, C2, D2</bold>).</p></caption><graphic xmlns:xlink="http://www.w3.org/1999/xlink" xlink:href="phytokeys-276-297_article-190930__-g005.jpg" id="oo_1698654.jpg" position="float" orientation="portrait" xlink:type="simple"><uri content-type="original_file" xlink:type="simple">https://binary.pensoft.net/fig/1698654</uri></graphic></fig><fig id="F6" position="float" orientation="portrait"><object-id xmlns:xlink="http://www.w3.org/1999/xlink" content-type="doi" xlink:type="simple">10.3897/phytokeys.276.190930.figure6</object-id><object-id xmlns:xlink="http://www.w3.org/1999/xlink" content-type="arpha" xlink:type="simple">62D37890-A2BF-5848-8EC8-11D19FF1E8CF</object-id><label>Figure 6.</label><caption><p>Distribution and conservation context of <italic><tp:taxon-name><tp:taxon-name-part taxon-name-part-type="genus" reg="Pleurothallis">Pleurothallis</tp:taxon-name-part> <tp:taxon-name-part taxon-name-part-type="species" reg="pembertonii">pembertonii</tp:taxon-name-part></tp:taxon-name></italic> M.F.Monteros &amp; Mark Wilson. <bold>A</bold>. Known distribution in northwestern Ecuador, showing the type locality and overlap with mining concessions. <bold>B</bold>. Geographic distribution of selected species of <italic><tp:taxon-name><tp:taxon-name-part taxon-name-part-type="genus" reg="Pleurothallis">Pleurothallis</tp:taxon-name-part> <tp:taxon-name-part taxon-name-part-type="infraspecific-rank">ser.</tp:taxon-name-part> <tp:taxon-name-part taxon-name-part-type="series" reg="Amphigyae">Amphigyae</tp:taxon-name-part></tp:taxon-name></italic> in Ecuador and Colombia. <bold>C</bold>. Habitat of <italic><tp:taxon-name><tp:taxon-name-part taxon-name-part-type="genus" reg="Pleurothallis">P.</tp:taxon-name-part> <tp:taxon-name-part taxon-name-part-type="species" reg="pembertonii">pembertonii</tp:taxon-name-part></tp:taxon-name></italic> in lower montane cloud forest in Dracula  Reserve. Photograph by Julio Carrión. Maps prepared by Marco F. Monteros.</p></caption><graphic xmlns:xlink="http://www.w3.org/1999/xlink" xlink:href="phytokeys-276-297_article-190930__-g006.jpg" id="oo_1698655.jpg" position="float" orientation="portrait" xlink:type="simple"><uri content-type="original_file" xlink:type="simple">https://binary.pensoft.net/fig/1698655</uri></graphic></fig><fig id="F7" position="float" orientation="portrait"><object-id xmlns:xlink="http://www.w3.org/1999/xlink" content-type="doi" xlink:type="simple">10.3897/phytokeys.276.190930.figure7</object-id><object-id xmlns:xlink="http://www.w3.org/1999/xlink" content-type="arpha" xlink:type="simple">179D924F-A62B-5356-A230-6177DD36FB4E</object-id><label>Figure 7.</label><caption><p>Morphologically similar species to <italic><tp:taxon-name><tp:taxon-name-part taxon-name-part-type="genus" reg="Pleurothallis">Pleurothallis</tp:taxon-name-part> <tp:taxon-name-part taxon-name-part-type="species" reg="pembertonii">pembertonii</tp:taxon-name-part></tp:taxon-name></italic> M.F.Monteros &amp; Mark Wilson. <bold>A</bold>. <italic><tp:taxon-name><tp:taxon-name-part taxon-name-part-type="genus" reg="Pleurothallis">P.</tp:taxon-name-part> <tp:taxon-name-part taxon-name-part-type="species" reg="pembertonii">pembertonii</tp:taxon-name-part></tp:taxon-name></italic>; <bold>B</bold>. <italic><tp:taxon-name><tp:taxon-name-part taxon-name-part-type="genus" reg="Pleurothallis">P.</tp:taxon-name-part> <tp:taxon-name-part taxon-name-part-type="species" reg="forceps-cancri">forceps-cancri</tp:taxon-name-part></tp:taxon-name></italic>; <bold>C</bold>. <italic><tp:taxon-name><tp:taxon-name-part taxon-name-part-type="genus" reg="Pleurothallis">P.</tp:taxon-name-part> <tp:taxon-name-part taxon-name-part-type="species" reg="tipuloides">tipuloides</tp:taxon-name-part></tp:taxon-name></italic>; <bold>D</bold>. <italic><tp:taxon-name><tp:taxon-name-part taxon-name-part-type="genus" reg="Pleurothallis">P.</tp:taxon-name-part> <tp:taxon-name-part taxon-name-part-type="species" reg="quadricaudata">quadricaudata</tp:taxon-name-part></tp:taxon-name></italic>; <bold>E</bold>. <italic><tp:taxon-name><tp:taxon-name-part taxon-name-part-type="genus" reg="Pleurothallis">P.</tp:taxon-name-part> <tp:taxon-name-part taxon-name-part-type="species" reg="tetrachaeta">tetrachaeta</tp:taxon-name-part></tp:taxon-name></italic>; <bold>F</bold>. <italic><tp:taxon-name><tp:taxon-name-part taxon-name-part-type="genus" reg="Pleurothallis">P.</tp:taxon-name-part> <tp:taxon-name-part taxon-name-part-type="species" reg="mundiflorae">mundiflorae</tp:taxon-name-part></tp:taxon-name></italic>; <bold>G</bold>. <italic><tp:taxon-name><tp:taxon-name-part taxon-name-part-type="genus" reg="Pleurothallis">P.</tp:taxon-name-part> <tp:taxon-name-part taxon-name-part-type="species" reg="lacrima">lacrima</tp:taxon-name-part></tp:taxon-name></italic>; <bold>H</bold>. <italic><tp:taxon-name><tp:taxon-name-part taxon-name-part-type="genus" reg="Pleurothallis">P.</tp:taxon-name-part> <tp:taxon-name-part taxon-name-part-type="species" reg="gymnastica">gymnastica</tp:taxon-name-part></tp:taxon-name></italic>. Photographs by Marco F. Monteros (<bold>A, C, E</bold>), Sebastián Vieira (<bold>B</bold>), and Kevin Holcomb (<bold>D, F, G, H</bold>).</p></caption><graphic xmlns:xlink="http://www.w3.org/1999/xlink" xlink:href="phytokeys-276-297_article-190930__-g007.jpg" id="oo_1698656.jpg" position="float" orientation="portrait" xlink:type="simple"><uri content-type="original_file" xlink:type="simple">https://binary.pensoft.net/fig/1698656</uri></graphic></fig></tp:treatment-sec><tp:treatment-sec sec-type="Diagnosis"><title>Diagnosis.</title><p><italic><tp:taxon-name><tp:taxon-name-part taxon-name-part-type="genus" reg="Pleurothallis">Pleurothallis</tp:taxon-name-part> <tp:taxon-name-part taxon-name-part-type="species" reg="pembertonii">pembertonii</tp:taxon-name-part></tp:taxon-name></italic> is most similar in appearance to <italic><tp:taxon-name><tp:taxon-name-part taxon-name-part-type="genus" reg="Pleurothallis">P.</tp:taxon-name-part> <tp:taxon-name-part taxon-name-part-type="species" reg="forceps-cancri">forceps-cancri</tp:taxon-name-part></tp:taxon-name></italic> but differs in its oblong-subsigmoid petals (vs. elliptic-subsigmoid); sagittate-trilobed, attenuate lip, 5.0 × 2.5 mm (vs. triangular-trilobed lip, narrowly obtuse, 2.5–3.0 × 2.0–2.5 mm), and a reniform glenion at the base of the lip (vs. an orbicular glenion).</p></tp:treatment-sec><tp:treatment-sec sec-type="Description"><title>Description.</title><p><bold><italic>Plant</italic></bold> epiphytic, caespitose, medium-sized herb up to 12 cm tall; <bold><italic>Roots</italic></bold> slender ca. 0.5 mm in diameter. <bold><italic>Ramicauls</italic></bold> terete, suberect, slender, 7–8 cm long, 1 mm in diameter, provided with a 2 cm long tubular sheath at the base, papyraceous. <bold><italic>Leaf</italic></bold> suberect, coriaceous, rigid, sessile, elliptic-ovate, long-attenuate 5.0–6.0 × 1.5–2.0 cm. <bold><italic>Inflorescence</italic></bold>, a single-flowered coflorescence, arising from the apex of the ramicaul and surrounded by a reclining, brown, papyraceous spathaceous bract when mature. <bold><italic>Pedicel</italic></bold> yellow-green, terete, 5 mm long. <bold><italic>Ovary</italic></bold> straight, canaliculate, 3 mm long. <bold><italic>Flower</italic></bold> sepals and petals vinaceous, the lip light purple with pale yellow lobes. <bold><italic>Dorsal sepal</italic></bold> glabrous, concave, ovate-lanceolate, long-attenuate, 16–17 × 3.0 mm, 3-veined. <bold><italic>Lateral sepals</italic></bold> connate into an ovate-lanceolate, long-attenuate synsepal, concave at the base, 19–20 × 5.0 mm, 4-veined. <bold><italic>Petals</italic></bold> descending in the natural position, oblong, oblique, subsigmoid, apex long-attenuate to acuminate, margins sparsely to densely ciliate, 16 × 3.0 mm, 3-veined. <bold><italic>Lip</italic></bold> sagittate-trilobed, 5.0 × 2.5 mm, the midlobe attenuate, the lateral lobes erect, rounded; glenion reniform, bearing two low, slightly verrucose, subparallel keels extending from the base to near the middle of the lip; base semi-reflexed; hinged to the base of the column. <bold><italic>Column</italic></bold> dark purple, semiterete, ventrally vesiculate, with prominent margins, stigma apical, bilobed, 1.2 × 1.5 mm. <bold><italic>Anther cap</italic></bold> broadly ovate, rose to pale yellow, 1.0 × 0.5 mm.</p></tp:treatment-sec><tp:treatment-sec sec-type="Additional material examined"><title>Additional material examined.</title><p>Ecuador • Carchi, Reserva Dracula , 1965 m, 10 July 2024. Marco F. Monteros, MFM 350 (paratype: <named-content xmlns:xlink="http://www.w3.org/1999/xlink" content-type="dwc:collectionCode" xlink:title="Herbario Nacional del Instituto Nacional de Biodiversidad del Ecuador" xlink:href="https://scientific-collections.gbif.org/collection/e3156306-e643-4921-9a52-387e312f5446" xlink:type="simple">QCNE</named-content>!). Ecuador • Carchi, Reserva Dracula , 1970 m, 10 July. Marco F. Monteros, MFM 351 (<named-content xmlns:xlink="http://www.w3.org/1999/xlink" content-type="dwc:collectionCode" xlink:title="Herbario Nacional del Instituto Nacional de Biodiversidad del Ecuador" xlink:href="https://scientific-collections.gbif.org/collection/e3156306-e643-4921-9a52-387e312f5446" xlink:type="simple">QCNE</named-content>). Ecuador. Carchi, Reserva Dracula , 1970 m, 10 July 2024. Marco F. Monteros, MFM 352 (<named-content xmlns:xlink="http://www.w3.org/1999/xlink" content-type="dwc:collectionCode" xlink:title="Herbario Nacional del Instituto Nacional de Biodiversidad del Ecuador" xlink:href="https://scientific-collections.gbif.org/collection/e3156306-e643-4921-9a52-387e312f5446" xlink:type="simple">QCNE</named-content>).</p></tp:treatment-sec><tp:treatment-sec sec-type="Eponymy"><title>Eponymy.</title><p>This species is named in honor of biologist Robert Pemberton, who contributed to the expansion of the Dracula  Reserve and the protection of the orchid’s habitat.</p></tp:treatment-sec><tp:treatment-sec sec-type="Phenology and flower variations"><title>Phenology and flower variations.</title><p>Plants of <italic><tp:taxon-name><tp:taxon-name-part taxon-name-part-type="genus" reg="Pleurothallis">Pleurothallis</tp:taxon-name-part> <tp:taxon-name-part taxon-name-part-type="species" reg="pembertonii">pembertonii</tp:taxon-name-part></tp:taxon-name></italic> were observed flowering <italic>in situ</italic> in July and August. The flowers exhibit moderate variation in size, posture, and curvature of the floral segments (Fig. <xref ref-type="fig" rid="F3">3</xref>). The dorsal sepal ranges from nearly straight to distinctly arcuate or subsigmoid, and the degree of floral opening varies from widely spreading to more narrowly arranged. Flower coloration varies from deep vinaceous to lighter reddish tones, occasionally with yellowish hues toward the center of the flower. Nevertheless, the principal diagnostic characters remain stable throughout the population, including the oblong-subsigmoid petals, the sagittate-trilobed lip, the reniform glenion, and the pair of low, slightly verrucose, subparallel keels extending from the basal margins of the glenion toward the middle of the lip.</p></tp:treatment-sec><tp:treatment-sec sec-type="Distribution, habitat, and ecology"><title>Distribution, habitat, and ecology.</title><p><italic><tp:taxon-name><tp:taxon-name-part taxon-name-part-type="genus" reg="Pleurothallis">Pleurothallis</tp:taxon-name-part> <tp:taxon-name-part taxon-name-part-type="species" reg="pembertonii">pembertonii</tp:taxon-name-part></tp:taxon-name></italic> grows epiphytically in lower montane cloud forests of northwestern Ecuador, at approximately 1970 m elevation, in a biologically important sector of the Tropical Andes Biodiversity Hotspot. According to the <xref ref-type="bibr" rid="B29">Ministerio del Ambiente del Ecuador (2013)</xref>, the habitat where the species occurs corresponds to the Lower Montane Evergreen Forest of the Western Andes of Ecuador (BSBN04), an ecosystem characterized by high humidity, persistent cloud cover, a complex vertical forest structure, and exceptional levels of plant endemism. This ecosystem forms part of the western Andean foothills, a biogeographic transition zone between the Tropical Andes and the Chocó biogeographic region, where steep environmental gradients and historical isolation have promoted high rates of diversification and microendemism (<xref ref-type="bibr" rid="B44">Yánez-Muñoz et al. 2024</xref>).</p><p>The species is currently known only from the Dracula  Reserve, a privately protected area managed by Fundación EcoMinga, which safeguards extensive tracts of well-preserved and highly threatened cloud forest. The occurrence of <italic><tp:taxon-name><tp:taxon-name-part taxon-name-part-type="genus" reg="Pleurothallis">P.</tp:taxon-name-part> <tp:taxon-name-part taxon-name-part-type="species" reg="pembertonii">pembertonii</tp:taxon-name-part></tp:taxon-name></italic> within this reserve highlights the importance of private conservation initiatives in maintaining habitat continuity and protecting narrowly distributed epiphytic species.</p><p><italic><tp:taxon-name><tp:taxon-name-part taxon-name-part-type="genus" reg="Pleurothallis">Pleurothallis</tp:taxon-name-part> <tp:taxon-name-part taxon-name-part-type="species" reg="pembertonii">pembertonii</tp:taxon-name-part></tp:taxon-name></italic> occurs sympatrically with several other epiphytic orchid species characteristic of mature cloud forests, including <italic><tp:taxon-name><tp:taxon-name-part taxon-name-part-type="genus" reg="Dracula">Dracula</tp:taxon-name-part> <tp:taxon-name-part taxon-name-part-type="species" reg="trigonopetala">trigonopetala</tp:taxon-name-part></tp:taxon-name></italic> Gary Mey. &amp; Baquero, <italic><tp:taxon-name><tp:taxon-name-part taxon-name-part-type="genus" reg="Lepanthes">Lepanthes</tp:taxon-name-part> <tp:taxon-name-part taxon-name-part-type="species" reg="quadricornis">quadricornis</tp:taxon-name-part></tp:taxon-name></italic> Luer &amp; R.Escobar, <italic><tp:taxon-name><tp:taxon-name-part taxon-name-part-type="genus" reg="Lepanthes">L.</tp:taxon-name-part> <tp:taxon-name-part taxon-name-part-type="species" reg="tortilis">tortilis</tp:taxon-name-part></tp:taxon-name></italic> Luer &amp; Hirtz, <italic><tp:taxon-name><tp:taxon-name-part taxon-name-part-type="genus" reg="Lepanthes">L.</tp:taxon-name-part> <tp:taxon-name-part taxon-name-part-type="species" reg="longiacuminata">longiacuminata</tp:taxon-name-part></tp:taxon-name></italic> Luer &amp; Hirtz, <italic><tp:taxon-name><tp:taxon-name-part taxon-name-part-type="genus" reg="Lepanthes">L.</tp:taxon-name-part> <tp:taxon-name-part taxon-name-part-type="species" reg="tulcanensis">tulcanensis</tp:taxon-name-part></tp:taxon-name></italic> Baquero &amp; Monteros, <italic><tp:taxon-name><tp:taxon-name-part taxon-name-part-type="genus" reg="Platystele">Platystele</tp:taxon-name-part> <tp:taxon-name-part taxon-name-part-type="species" reg="finleyae">finleyae</tp:taxon-name-part></tp:taxon-name></italic> Monteros, E.Restrepo &amp; Baquero, and <italic><tp:taxon-name><tp:taxon-name-part taxon-name-part-type="genus" reg="Pseudolepanthes">Pseudolepanthes</tp:taxon-name-part> <tp:taxon-name-part taxon-name-part-type="species" reg="bihuae">bihuae</tp:taxon-name-part></tp:taxon-name></italic> Monteros &amp; Baquero (<xref ref-type="bibr" rid="B27">Luer and Escobar 1994</xref>; <xref ref-type="bibr" rid="B25">Luer 2005</xref>; <xref ref-type="bibr" rid="B28">Meyer et al. 2012</xref>). This assemblage reflects the high structural complexity and ecological stability of the forest and underscores the strong specialization of <tp:taxon-name><tp:taxon-name-part taxon-name-part-type="subtribe" reg="Pleurothallidinae">Pleurothallidinae</tp:taxon-name-part></tp:taxon-name> to microhabitats associated with old-growth trees, sustained humidity, and minimal disturbance.</p></tp:treatment-sec><tp:treatment-sec sec-type="Preliminary conservation status"><title>Preliminary conservation status.</title><p>The type locality and potential distribution area of <italic><tp:taxon-name><tp:taxon-name-part taxon-name-part-type="genus" reg="Pleurothallis">Pleurothallis</tp:taxon-name-part> <tp:taxon-name-part taxon-name-part-type="species" reg="pembertonii">pembertonii</tp:taxon-name-part></tp:taxon-name></italic> are situated within the Mira–Mataje binational basin in northwestern Ecuador, a region of pronounced environmental heterogeneity and microendemism within the Tropical Andes Biodiversity Hotspot (<xref ref-type="bibr" rid="B44">Yánez-Muñoz et al. 2024</xref>). Despite more than a decade of intensive botanical exploration in northwestern Carchi and adjacent areas (<xref ref-type="bibr" rid="B5">Baquero and Iturralde 2017</xref>; <xref ref-type="bibr" rid="B4">Baquero and Zuchan 2017</xref>; <xref ref-type="bibr" rid="B17">Jiménez et al. 2018</xref>; <xref ref-type="bibr" rid="B43">Wilson et al. 2018</xref>; <xref ref-type="bibr" rid="B3">Baquero 2019</xref>; <xref ref-type="bibr" rid="B6">Baquero and Monteros 2020</xref>; <xref ref-type="bibr" rid="B31">Monteros et al. 2021</xref>, <xref ref-type="bibr" rid="B32">2022</xref>), <italic><tp:taxon-name><tp:taxon-name-part taxon-name-part-type="genus" reg="Pleurothallis">P.</tp:taxon-name-part> <tp:taxon-name-part taxon-name-part-type="species" reg="pembertonii">pembertonii</tp:taxon-name-part></tp:taxon-name></italic> is currently known from a single locality, indicating an extremely restricted distribution consistent with patterns observed in other narrowly endemic <tp:taxon-name><tp:taxon-name-part taxon-name-part-type="subtribe" reg="Pleurothallidinae">Pleurothallidinae</tp:taxon-name-part></tp:taxon-name>.</p><p>The <abbrev xmlns:xlink="http://www.w3.org/1999/xlink" xlink:title="area of occupancy" xlink:type="simple">AOO</abbrev>, estimated at 4 km<sup>2</sup>, falls within the limits of the Critically Endangered (<abbrev xmlns:xlink="http://www.w3.org/1999/xlink" xlink:title="Critically Endangered" xlink:type="simple">CR</abbrev>) category under subcriterion B2 (<xref ref-type="bibr" rid="B16">IUCN 2024</xref>). The principal threat to <italic><tp:taxon-name><tp:taxon-name-part taxon-name-part-type="genus" reg="Pleurothallis">P.</tp:taxon-name-part> <tp:taxon-name-part taxon-name-part-type="species" reg="pembertonii">pembertonii</tp:taxon-name-part></tp:taxon-name></italic> is the extensive overlap of its habitat with active and proposed mining concessions, which promote forest loss, fragmentation, road opening, and long-term alteration of the humid microclimatic conditions essential for epiphytic orchids (<xref ref-type="bibr" rid="B39">Roy et al. 2018</xref>; <xref ref-type="bibr" rid="B14">INABIO 2025</xref>). Land-use change in montane forests has been shown to cause severe declines in vascular epiphyte richness and abundance, particularly affecting orchids that depend on mature host trees and stable humidity regimes (<xref ref-type="bibr" rid="B22">Krömer et al. 2025</xref>). Based on its extremely restricted <abbrev xmlns:xlink="http://www.w3.org/1999/xlink" xlink:title="area of occupancy" xlink:type="simple">AOO</abbrev>, occurrence at a single location, and the continuing decline in habitat quality due to ongoing anthropogenic pressures, <italic><tp:taxon-name><tp:taxon-name-part taxon-name-part-type="genus" reg="Pleurothallis">Pleurothallis</tp:taxon-name-part> <tp:taxon-name-part taxon-name-part-type="species" reg="pembertonii">pembertonii</tp:taxon-name-part></tp:taxon-name></italic> is recommended for assessment as <abbrev xmlns:xlink="http://www.w3.org/1999/xlink" xlink:title="Critically Endangered" xlink:type="simple">CR</abbrev> B2ab(iii) (<xref ref-type="bibr" rid="B16">IUCN 2024</xref>).</p></tp:treatment-sec><tp:treatment-sec><!--Section generated to contain objects referenced in tp:taxon-treatment.--><fig id="F1" position="float" orientation="portrait"><object-id xmlns:xlink="http://www.w3.org/1999/xlink" content-type="doi" xlink:type="simple">10.3897/phytokeys.276.190930.figure1</object-id><object-id xmlns:xlink="http://www.w3.org/1999/xlink" content-type="arpha" xlink:type="simple">6C4B1407-FDF1-51B3-A20B-662873B863F9</object-id><label>Figure 1.</label><caption><p>Illustration of <italic><tp:taxon-name><tp:taxon-name-part taxon-name-part-type="genus" reg="Pleurothallis">Pleurothallis</tp:taxon-name-part> <tp:taxon-name-part taxon-name-part-type="species" reg="pembertonii">pembertonii</tp:taxon-name-part></tp:taxon-name></italic> M.F.Monteros &amp; Mark Wilson. <bold>A</bold>. Habit. <bold>B</bold>. Flower. <bold>C</bold>. Dissected perianth. <bold>D1</bold>. Lip, frontal view. <bold>D2</bold>. Lip, column, and ovary, lateral view. Drawn by Marco F. Monteros from the plant that served as the holotype (MFM 217, <named-content xmlns:xlink="http://www.w3.org/1999/xlink" content-type="dwc:collectionCode" xlink:title="Herbario Nacional del Instituto Nacional de Biodiversidad del Ecuador" xlink:href="https://scientific-collections.gbif.org/collection/e3156306-e643-4921-9a52-387e312f5446" xlink:type="simple">QCNE</named-content>).</p></caption><graphic xmlns:xlink="http://www.w3.org/1999/xlink" xlink:href="phytokeys-276-297_article-190930__-g001.jpg" id="oo_1698650.jpg" position="float" orientation="portrait" xlink:type="simple"><uri content-type="original_file" xlink:type="simple">https://binary.pensoft.net/fig/1698650</uri></graphic></fig><fig id="F2" position="float" orientation="portrait"><object-id xmlns:xlink="http://www.w3.org/1999/xlink" content-type="doi" xlink:type="simple">10.3897/phytokeys.276.190930.figure2</object-id><object-id xmlns:xlink="http://www.w3.org/1999/xlink" content-type="arpha" xlink:type="simple">73710D9F-608A-5BD3-BE8A-F725F5DA685E</object-id><label>Figure 2.</label><caption><p><italic><tp:taxon-name><tp:taxon-name-part taxon-name-part-type="genus" reg="Pleurothallis">Pleurothallis</tp:taxon-name-part> <tp:taxon-name-part taxon-name-part-type="species" reg="pembertonii">pembertonii</tp:taxon-name-part></tp:taxon-name></italic> M.F.Monteros &amp; Mark Wilson. <bold>A</bold>. Habit. <bold>B</bold>. Flower. <bold>C</bold>. Dissected perianth. <bold>D1</bold>. Lip and stigma, frontal view. <bold>D2</bold>. Column and lip, lateral view, and longitudinal section of the column. <bold>E</bold>. Column, ventral and lateral views. <abbrev xmlns:xlink="http://www.w3.org/1999/xlink" xlink:title="Lankester Composite Digital Plate" xlink:type="simple">LCDP</abbrev> by Marco F. Monteros based on the paratype (MFM 350).</p></caption><graphic xmlns:xlink="http://www.w3.org/1999/xlink" xlink:href="phytokeys-276-297_article-190930__-g002.jpg" id="oo_1698651.jpg" position="float" orientation="portrait" xlink:type="simple"><uri content-type="original_file" xlink:type="simple">https://binary.pensoft.net/fig/1698651</uri></graphic></fig><fig id="F3" position="float" orientation="portrait"><object-id xmlns:xlink="http://www.w3.org/1999/xlink" content-type="doi" xlink:type="simple">10.3897/phytokeys.276.190930.figure3</object-id><object-id xmlns:xlink="http://www.w3.org/1999/xlink" content-type="arpha" xlink:type="simple">903D59CA-422D-51B6-9FAA-ED96359B9918</object-id><label>Figure 3.</label><caption><p>Floral variation in <italic><tp:taxon-name><tp:taxon-name-part taxon-name-part-type="genus" reg="Pleurothallis">Pleurothallis</tp:taxon-name-part> <tp:taxon-name-part taxon-name-part-type="species" reg="pembertonii">pembertonii</tp:taxon-name-part></tp:taxon-name></italic> M.F.Monteros &amp; Mark Wilson. <bold>A–F</bold>. Flowers from different individuals. Insets show details of the sagittate-trilobed lip with reniform glenion and two small divergent basal keels, which remain constant across all examined individuals.</p></caption><graphic xmlns:xlink="http://www.w3.org/1999/xlink" xlink:href="phytokeys-276-297_article-190930__-g003.jpg" id="oo_1698652.jpg" position="float" orientation="portrait" xlink:type="simple"><uri content-type="original_file" xlink:type="simple">https://binary.pensoft.net/fig/1698652</uri></graphic></fig></tp:treatment-sec><ref-list><ref id="B29"><mixed-citation xmlns:xlink="http://www.w3.org/1999/xlink" xlink:type="simple">Ministerio del Ambiente del Ecuador (2013) Sistema de clasificación de los ecosistemas del Ecuador continental. Subsecretaría de Patrimonio Natural, Quito, 232 pp. <ext-link xlink:href="https://biodiversidad.ambiente.gob.ec" ext-link-type="uri" xlink:type="simple">https://biodiversidad.ambiente.gob.ec</ext-link> [accessed 09 May 2026]</mixed-citation></ref><ref id="B44"><mixed-citation xmlns:xlink="http://www.w3.org/1999/xlink" xlink:type="simple">Yánez-Muñoz MH, Jarrín-V P, Brito J, Román-RR R, Astorquiza JM, Baca AE, Baker PA, Bejarano-Muñoz P, Cuesta R EY, Freire E, Garzón C, Gómez-Paredes J, Klinger W, Lagos LE, Medina W, Mena-Valenzuela P, Mosquera R LJ, Mosquera M RS, Murillo Y, Murillo A YD, Nagle RE, Narváez G, Pimm S, Proaño C, Prieto A FJ, Quezada Z, Ramírez G, Rengifo IR, Rentería M LE, Urgilés-Merchán MA, Vargas L, Valdospinos C, Valolyes Z, Inclán DJ (2024) The Tropical Andes Biodiversity Hotspot: A comprehensive dataset for the Mira–Mataje binational basins. Scientific Data 11: 782. <ext-link xlink:href="10.1038/s41597-024-03463-1" ext-link-type="doi" xlink:type="simple">https://doi.org/10.1038/s41597-024-03463-1</ext-link></mixed-citation></ref><ref id="B27"><mixed-citation xmlns:xlink="http://www.w3.org/1999/xlink" xlink:type="simple">Luer CA, Escobar R (1994) Nuevas especies del género <italic><tp:taxon-name><tp:taxon-name-part taxon-name-part-type="genus">Lepanthes</tp:taxon-name-part></tp:taxon-name></italic> de Colombia, decenas 8, 9 y 10. Orquideología 19: 76–122.</mixed-citation></ref><ref id="B25"><mixed-citation xmlns:xlink="http://www.w3.org/1999/xlink" xlink:type="simple">Luer CA (2005) Icones Pleurothallidinarum XXVII: <italic><tp:taxon-name><tp:taxon-name-part taxon-name-part-type="genus">Dryadella</tp:taxon-name-part></tp:taxon-name></italic> and <italic><tp:taxon-name><tp:taxon-name-part taxon-name-part-type="genus">Acronia</tp:taxon-name-part></tp:taxon-name></italic> section <italic>Macrophyllae Fasciculatae</italic>. Addenda to <italic><tp:taxon-name><tp:taxon-name-part taxon-name-part-type="genus">Acianthera</tp:taxon-name-part></tp:taxon-name></italic>, <italic><tp:taxon-name><tp:taxon-name-part taxon-name-part-type="genus">Andinia</tp:taxon-name-part></tp:taxon-name></italic>, <italic><tp:taxon-name><tp:taxon-name-part taxon-name-part-type="genus">Dracula</tp:taxon-name-part></tp:taxon-name></italic>, <italic><tp:taxon-name><tp:taxon-name-part taxon-name-part-type="genus">Dresslerella</tp:taxon-name-part></tp:taxon-name></italic>, <italic><tp:taxon-name><tp:taxon-name-part taxon-name-part-type="genus">Lepanthes</tp:taxon-name-part></tp:taxon-name></italic>, and <italic><tp:taxon-name><tp:taxon-name-part taxon-name-part-type="genus">Masdevallia</tp:taxon-name-part></tp:taxon-name></italic>. New taxa, Validation of taxa, Errata. Monographs in Systematic Botany from Missouri Botanical Garden 103: 1–311.</mixed-citation></ref><ref id="B28"><mixed-citation xmlns:xlink="http://www.w3.org/1999/xlink" xlink:type="simple">Meyer GE, Baquero L, Cameron KM (2012) A new Ecuadorian species of <italic><tp:taxon-name><tp:taxon-name-part taxon-name-part-type="genus">Dracula</tp:taxon-name-part></tp:taxon-name></italic>: <tp:taxon-name><tp:taxon-name-part taxon-name-part-type="subtribe">Pleurothallidinae</tp:taxon-name-part></tp:taxon-name> (<tp:taxon-name><tp:taxon-name-part taxon-name-part-type="family">Orchidaceae</tp:taxon-name-part></tp:taxon-name>). Orchid Digest 76(1): 24–35.</mixed-citation></ref><ref id="B5"><mixed-citation xmlns:xlink="http://www.w3.org/1999/xlink" xlink:type="simple">Baquero LE, Iturralde GA (2017) <italic><tp:taxon-name><tp:taxon-name-part taxon-name-part-type="genus">Porroglossum</tp:taxon-name-part> <tp:taxon-name-part taxon-name-part-type="species">raoi</tp:taxon-name-part></tp:taxon-name></italic>, a new species of <tp:taxon-name><tp:taxon-name-part taxon-name-part-type="subtribe">Pleurothallidinae</tp:taxon-name-part></tp:taxon-name> (<tp:taxon-name><tp:taxon-name-part taxon-name-part-type="family">Orchidaceae</tp:taxon-name-part></tp:taxon-name>) from Ecuador. Lankesteriana 17(1): 49–54. <ext-link xlink:href="10.15517/lank.v17i1.28269" ext-link-type="doi" xlink:type="simple">https://doi.org/10.15517/lank.v17i1.28269</ext-link></mixed-citation></ref><ref id="B4"><mixed-citation xmlns:xlink="http://www.w3.org/1999/xlink" xlink:type="simple">Baquero LE, Zuchan K (2017) <italic><tp:taxon-name><tp:taxon-name-part taxon-name-part-type="genus">Platystele</tp:taxon-name-part> <tp:taxon-name-part taxon-name-part-type="species">pamelae</tp:taxon-name-part></tp:taxon-name></italic> (<tp:taxon-name><tp:taxon-name-part taxon-name-part-type="family">Orchidaceae</tp:taxon-name-part></tp:taxon-name>: <tp:taxon-name><tp:taxon-name-part taxon-name-part-type="subtribe">Pleurothallidinae</tp:taxon-name-part></tp:taxon-name>), a new species from Ecuador. Lankesteriana 17(2): 245–250. <ext-link xlink:href="10.15517/lank.v17i2.30112" ext-link-type="doi" xlink:type="simple">https://doi.org/10.15517/lank.v17i2.30112</ext-link></mixed-citation></ref><ref id="B17"><mixed-citation xmlns:xlink="http://www.w3.org/1999/xlink" xlink:type="simple">Jiménez MM, Baquero LE, Wilson M, Iturralde GA (2018) <italic><tp:taxon-name><tp:taxon-name-part taxon-name-part-type="genus">Pleurothallis</tp:taxon-name-part> <tp:taxon-name-part taxon-name-part-type="species">chicalensis</tp:taxon-name-part></tp:taxon-name></italic>, a new species in subsection <italic>Macrophyllae</italic>-<italic>Fasciculatae</italic> (<tp:taxon-name><tp:taxon-name-part taxon-name-part-type="family">Orchidaceae</tp:taxon-name-part></tp:taxon-name>: <tp:taxon-name><tp:taxon-name-part taxon-name-part-type="subtribe">Pleurothallidinae</tp:taxon-name-part></tp:taxon-name>) from northwestern Ecuador. Lankesteriana 18(2): 103–109. <ext-link xlink:href="10.15517/lank.v18i2.34050" ext-link-type="doi" xlink:type="simple">https://doi.org/10.15517/lank.v18i2.34050</ext-link></mixed-citation></ref><ref id="B43"><mixed-citation xmlns:xlink="http://www.w3.org/1999/xlink" xlink:type="simple">Wilson M, Jiménez MM, Jost L, Kay A, Frank G, Baquero LE (2018) A new species of <italic><tp:taxon-name><tp:taxon-name-part taxon-name-part-type="genus">Pleurothallis</tp:taxon-name-part></tp:taxon-name></italic> (<tp:taxon-name><tp:taxon-name-part taxon-name-part-type="family">Orchidaceae</tp:taxon-name-part></tp:taxon-name>, <tp:taxon-name><tp:taxon-name-part taxon-name-part-type="subtribe">Pleurothallidinae</tp:taxon-name-part></tp:taxon-name>) from northwestern Ecuador with affinities to both subgenera <italic><tp:taxon-name><tp:taxon-name-part taxon-name-part-type="genus">Ancipitia</tp:taxon-name-part></tp:taxon-name></italic> and <italic><tp:taxon-name><tp:taxon-name-part taxon-name-part-type="genus">Scopula</tp:taxon-name-part></tp:taxon-name></italic>. Phytotaxa 343(3): 249–258 <ext-link xlink:href="10.11646/phytotaxa.343.3.5" ext-link-type="doi" xlink:type="simple">https://doi.org/10.11646/phytotaxa.343.3.5</ext-link></mixed-citation></ref><ref id="B3"><mixed-citation xmlns:xlink="http://www.w3.org/1999/xlink" xlink:type="simple">Baquero LE (2019) <italic><tp:taxon-name><tp:taxon-name-part taxon-name-part-type="genus">Scaphosepalum</tp:taxon-name-part> <tp:taxon-name-part taxon-name-part-type="species">luannae</tp:taxon-name-part></tp:taxon-name></italic>, a new species, and <italic><tp:taxon-name><tp:taxon-name-part taxon-name-part-type="genus">Scaphosepalum</tp:taxon-name-part> <tp:taxon-name-part taxon-name-part-type="species">anchoriferum</tp:taxon-name-part></tp:taxon-name></italic> (<tp:taxon-name><tp:taxon-name-part taxon-name-part-type="family">Orchidaceae</tp:taxon-name-part></tp:taxon-name>: <tp:taxon-name><tp:taxon-name-part taxon-name-part-type="superorder">Pleurothallidinae</tp:taxon-name-part></tp:taxon-name>) from north-western Ecuador. Lankesteriana 19(3): 271–279. <ext-link xlink:href="10.15517/lank.v19i3.39971" ext-link-type="doi" xlink:type="simple">https://doi.org/10.15517/lank.v19i3.39971</ext-link></mixed-citation></ref><ref id="B6"><mixed-citation xmlns:xlink="http://www.w3.org/1999/xlink" xlink:type="simple">Baquero LE, Monteros MF (2020) A new tall and exceptional species of <italic><tp:taxon-name><tp:taxon-name-part taxon-name-part-type="genus">Lepanthes</tp:taxon-name-part></tp:taxon-name></italic> from north-west Ecuador (<tp:taxon-name><tp:taxon-name-part taxon-name-part-type="family">Orchidaceae</tp:taxon-name-part></tp:taxon-name>: <tp:taxon-name><tp:taxon-name-part taxon-name-part-type="subtribe">Pleurothallidinae</tp:taxon-name-part></tp:taxon-name>). Lankesteriana 20(3): 331–338. <ext-link xlink:href="10.15517/lank.v20i3.44602" ext-link-type="doi" xlink:type="simple">https://doi.org/10.15517/lank.v20i3.44602</ext-link></mixed-citation></ref><ref id="B31"><mixed-citation xmlns:xlink="http://www.w3.org/1999/xlink" xlink:type="simple">Monteros MF, Baquero LE, Vieira-Uribe S (2021) A new <italic><tp:taxon-name><tp:taxon-name-part taxon-name-part-type="genus">Pseudolepanthes</tp:taxon-name-part></tp:taxon-name></italic> (<tp:taxon-name><tp:taxon-name-part taxon-name-part-type="subtribe">Pleurothallidinae</tp:taxon-name-part></tp:taxon-name>: <tp:taxon-name><tp:taxon-name-part taxon-name-part-type="family">Orchidaceae</tp:taxon-name-part></tp:taxon-name>) from northwest Ecuador. Lankesteriana 21(1): 5–10. <ext-link xlink:href="10.15517/lank.v21i1.45877" ext-link-type="doi" xlink:type="simple">https://doi.org/10.15517/lank.v21i1.45877</ext-link></mixed-citation></ref><ref id="B32"><mixed-citation xmlns:xlink="http://www.w3.org/1999/xlink" xlink:type="simple">Monteros MF, Restrepo E, Baquero LE (2022) <italic><tp:taxon-name><tp:taxon-name-part taxon-name-part-type="genus">Platystele</tp:taxon-name-part> <tp:taxon-name-part taxon-name-part-type="species">finleyae</tp:taxon-name-part></tp:taxon-name></italic> (<tp:taxon-name><tp:taxon-name-part taxon-name-part-type="subtribe">Pleurothallidinae</tp:taxon-name-part></tp:taxon-name>), a new species from northwestern Ecuador. Lankesteriana 22(1): 63–72. <ext-link xlink:href="10.15517/lank.v22i1.50869" ext-link-type="doi" xlink:type="simple">https://doi.org/10.15517/lank.v22i1.50869</ext-link></mixed-citation></ref><ref id="B16"><mixed-citation xmlns:xlink="http://www.w3.org/1999/xlink" xlink:type="simple">IUCN (2024) Guidelines for Using the IUCN Red List Categories and Criteria. Version 16. <ext-link xlink:href="https://www.iucnredlist.org/resources/redlistguidelines" ext-link-type="uri" xlink:type="simple">https://www.iucnredlist.org/resources/redlistguidelines</ext-link> [accessed June 2024]</mixed-citation></ref><ref id="B39"><mixed-citation xmlns:xlink="http://www.w3.org/1999/xlink" xlink:type="simple">Roy BA, Zorrilla M, Endara L, Thomas DC, Vandegrift R, Rubenstein JM, Read M (2018) New mining concessions could severely decrease biodiversity and ecosystem services in Ecuador. Tropical Conservation Science 11: 1–20. <ext-link xlink:href="10.1177/1940082918780427" ext-link-type="doi" xlink:type="simple">https://doi.org/10.1177/1940082918780427</ext-link></mixed-citation></ref><ref id="B14"><mixed-citation xmlns:xlink="http://www.w3.org/1999/xlink" xlink:type="simple">INABIO (2025) Estado del conocimiento y prioridades de conservación de la biodiversidad en las cuencas de los ríos Mira y Mataje (Ecuador–Colombia). Serie de Publicaciones del Instituto Nacional de Biodiversidad, Publicación Miscelánea No. 22. Instituto Nacional de Biodiversidad, Quito, 1–33.</mixed-citation></ref><ref id="B22"><mixed-citation xmlns:xlink="http://www.w3.org/1999/xlink" xlink:type="simple">Krömer T, Einzmann HJR, Mendieta-Leiva G, Zotz G (2025) Impact of land-use change on vascular epiphytes: A review. Plants 14(8): 1188. <ext-link xlink:href="10.3390/plants14081188" ext-link-type="doi" xlink:type="simple">https://doi.org/10.3390/plants14081188</ext-link></mixed-citation></ref></ref-list></tp:taxon-treatment>
